# Supplementary material for: Scorpion Peptide Smp24 Exhibits a Potent Antitumor Effect on Human Lung Cancer Cells by Damaging the Membrane and Cytoskeleton In Vivo and In Vitro
Source: Toxins (Basel). 2022 Jun 28;14(7):438. doi: 10.3390/toxins14070438 (PMC9318729; doi:10.3390/toxins14070438)
Supplement: Supplementary file 1 [file toxins-14-00438-s001.zip]

Archive with 1 entries (1 files):
- toxins-1773079-supplementary.pdf
